# Supplementary material for: Arterial Resections in Pancreatic Cancer—An Updated Systematic Review and Meta-Analysis
Source: Cancers (Basel). 2025 May 1;17(9):1540. doi: 10.3390/cancers17091540 (PMC12070998; doi:10.3390/cancers17091540)
Supplement: Supplementary file 1 [file cancers-17-01540-s001.zip]

Archive with 1 entries (1 files):
- cancers-3575612-supplementary.pdf
